# Supplementary material for: Whole-Body Cryotherapy at −90 °C for 9 Weeks: Effects on Immune Function, Stress, and Immune-Related and Vascular Blood Parameters in Healthy Adults—Results of an Exploratory One-Armed Pilot Study
Source: J Clin Med. 2026 Jan 25;15(3):967. doi: 10.3390/jcm15030967 (PMC12898326; doi:10.3390/jcm15030967)
Supplement: Supplementary file 1 [file jcm-15-00967-s001.zip]

Archive with 1 entries (1 files):
- jcm-4074832-supplementary.pdf
